# Supplementary material for: Tricyclic Cell-Penetrating Peptides for Efficient Delivery of Functional Antibodies into Cancer Cells
Source: Nat Chem. Author manuscript; Available in PMC 2024 Dec 7. (PMC7617065; doi:10.1038/s41557-021-00866-0)
Supplement: Statistical Source Data Extended Figure 1 [file EMS139797-supplement-Statistical_Source_Data_Extended_Figure_1.xlsx]

## Sheet: Extended Figure 1c
tri-cTat B PI signal (transduced cells only)			tri-Tat A PI signal (transduced cells only)
Avg. PI Intensity per Cell
Cell	Mean Signal		Cell	Mean Signal
1	11.242		1	39.479
2	13.004		2	21.599
3	9.729		3	12.294
4	9.231		4	43.866
5	10.057		5	28.225
6	10.055		6	37.287
7	7.145		7	45.78
8	10.887		8	20.155
9	8.959		9	11.15
10	9.125		10	15.244
11	10.765		11	17.376
12	12.122		12	47.081
13	11.713		13	16.093
14	11.085		14	27.285
15	10.658		15	13.133
16	7.931		16	36.703
17	8.158		17	15.363
18	10.059		18	34.25
19	12.239		19	64.2
20	14.364		20	36.333
21	13.314		21	36.63
22	12.506		22	34.288

## Sheet: Extended Figure 1d
MTT signal of cells treated with indicated agent and untreated at time point indicated
tri-cTat B
Raw Data
n	1h treated	1h untreated	2h treated	2h untreated	4h treated	4h untreated	3d treated	3d untreated
1	1.371	1.349	1.3802	1.3984	1.4852	1.5454	1.897	2.0713
2	1.304	1.4445	1.3439	1.4307	1.3979	1.5091	2.0586	1.9971
3	1.3763	1.3529	1.3987	1.4879	1.4546	1.5466	2.0682	2.1762
tri-Tat A
Raw Data
n	1h treated	1h untreated	2h treated	2h untreated	4h treated	4h untreated	3d treated	3d untreated
1	1.1412	1.3037	1.2004	1.3104	1.1577	1.5208	1.709	2.2809
2	1.1843	1.3207	1.1825	1.4019	1.1909	1.3811	1.85	2.3324
3	1.1909	1.3524	1.2213	1.3616	1.2577	1.3718	1.8895	2.177
