# Supplementary material for: Tricyclic Cell-Penetrating Peptides for Efficient Delivery of Functional Antibodies into Cancer Cells
Source: Nat Chem. Author manuscript; Available in PMC 2024 Dec 7. (PMC7617065; doi:10.1038/s41557-021-00866-0)
Supplement: Statistical Source Data Figure 1 [file EMS139797-supplement-Statistical_Source_Data_Figure_1.xlsx]

## Sheet: Figure 1
Excitation Spectra
Original Data
nm	400	405	410	415	420	425	430	435	440	445	450	455	460	465	470	475	480	485	490	495	500	505	510	515	520	525	530	535	540	545	550	555	560
tri-Tat A	14	15	11	19	21	28	32	50	68	90	116	161	213	269	321	390	469	590	737	841	875	765	568	316	194	82	35	21	11	14	9	9	16
mono-Tat	13	13	9	14	14	16	17	28	32	39	52	75	88	108	129	162	192	232	284	304	296	242	166	87	55	25	14	10	17	8	14	14	25
tri-Tat B	17	17	21	25	26	34	45	61	80	109	137	191	241	305	369	440	559	689	852	950	943	823	590	362	224	93	44	27	22	13	11	11	15
AF488	7	11	15	17	22	30	41	57	74	102	128	177	219	262	320	381	507	605	707	713	622	452	253	112	63	23	7	6	6	2	-2	0	2
Original Data
nm	400	405	410	415	420	425	430	435	440	445	450	455	460	465	470	475	480	485	490	495	500	505	510	515	520	525	530	535	540	545	550	555	560
tri-cTat A	10	19	21	22	28	34	58	74	97	131	173	243	316	390	473	555	718	884	1088	1231	1244	1070	785	464	287	123	56	30	14	7	10	2	3
tri-cTat B	5	10	11	10	12	12	9	16	22	25	35	51	59	74	91	104	132	161	196	226	241	208	153	101	64	30	17	11	11	4	9	9	2
mono-cTat	47	48	64	87	116	151	226	320	421	562	729	1026	1306	1601	1920	2271	2803	3397	4069	4519	4427	3808	2716	1555	907	349	144	73	32	13	13	6	9
AF488	21	28	36	47	62	83	123	168	227	307	395	545	676	812	977	1174	1512	1807	2085	2087	1820	1289	776	380	208	76	31	17	10	8	2	-3	6
Emission Spectra
Original Data
nm	500	505	510	515	520	525	530	535	540	545	550	555	560	565	570	575	580	585	590	595	600	605	610	615	620	625	630	635	640	645	650
tri-Tat A	563	984	1447	1816	1985	1959	1752	1484	1204	1005	835	673	579	496	416	345	278	220	181	142	112	97	80	68	55	47	38	30	27	21	17
mono-Tat	202	318	451	554	617	618	557	490	413	356	300	245	209	175	153	125	102	84	69	59	46	40	34	27	26	17	15	15	10	9	10
tri-Tat B	499	815	1166	1532	1745	1775	1661	1499	1253	1069	890	730	622	526	446	376	311	250	204	165	132	111	93	76	64	52	43	38	33	27	20
AF488	1147	1756	2199	2475	2459	2237	1895	1585	1280	1069	905	757	647	542	453	365	289	229	188	150	119	102	88	70	61	49	42	35	27	23	20
Original Data
nm	500	505	510	515	520	525	530	535	540	545	550	555	560	565	570	575	580	585	590	595	600	605	610	615	620	625	630	635	640	645	650
tri-cTat A	629	1034	1530	1956	2234	2287	2142	1889	1587	1356	1131	912	784	661	569	471	387	308	259	212	165	140	116	94	83	70	57	48	41	34	27
tri-cTat B	111	184	253	334	386	391	371	327	275	241	200	160	140	117	99	86	70	55	47	40	33	24	21	19	16	13	11	9	8	8	7
mono-cTat	3981	6613	9403	11769	12815	12458	11026	9398	7566	6280	5227	4317	3734	3153	2637	2164	1729	1369	1105	893	702	583	489	405	344	287	234	190	155	127	102
AF488	2099	3324	4467	5235	5482	5292	4732	4058	3387	2923	2460	2015	1744	1460	1236	1011	835	668	538	457	362	303	257	214	181	148	124	99	83	70	58
