# Supplementary material for: Tricyclic Cell-Penetrating Peptides for Efficient Delivery of Functional Antibodies into Cancer Cells
Source: Nat Chem. Author manuscript; Available in PMC 2024 Dec 7. (PMC7617065; doi:10.1038/s41557-021-00866-0)
Supplement: Statistical Source Data Figure 2 [file EMS139797-supplement-Statistical_Source_Data_Figure_2.xlsx]

## Sheet: Figure 2d 2i
Figure 2d - linear constructs							Figure 2i - cyclic constructs
Avg. Fluoresence Intensity per Cell							Avg. Fluoresence Intensity per Cell
mono-TAT		tri-TAT A		tri-TAT B			mono-cTat		tri-cTat A		tri-cTat B
HeLa	CHO	HeLa	CHO	HeLa	CHO		HeLa	CHO	HeLa	CHO	HeLa	CHO
10.264	7.964	211.854	237.167	131.908	191.413		5.762	11.733	29.792	35.749	414.455	834.993
9.905	7.629	449.682	320.848	286.749	79.498		5.608	14.955	36.405	36.386	166.013	56.262
9.595	8.552	2034.43	130.185	200.886	128.276		5.677	10.668	27.847	41.252	175.342	57.006
9.744	8.001	239.848	149.204	145.817	119.651		5.668	13.521	30.603	38.619	75.086	31.158
9.656	7.393	102.362	218.663	175.958	87.031		5.852	12.909	798.596	68.11	715.828	620.143
9.601	7.777	239.835	129.154	226.442	148.456		5.451	10.996	58.453	39.525	355.144	39.735
9.57	7.621	269.16	101.603	269.869	156.93		5.968	8.644	33.229	38.065	282.092	76.831
9.629	7.551	143.86	71.712	243.171	121.729		5.918	12.924	23.879	199.969	43.931	106.059
9.91	8.437	188.407	1027.41	178.518	142.072		11.599	8.87	25.784	55.447	427.957	37.74
9.678	7.748	214.025	111.742	174.185	144.961		10.503	10.053	32.758	37.637	485.763	173.615
9.649	8.4	61.434	77.997	261.804	133.471		7.102	15.998	21.784	59.127	27.717	63.514
9.673	7.948	70.91	1118.37	114.488	122.522		7.637	10.062	22.449	49.079	249.849	47.134
9.623	7.695	199.557	207.709	174.897	53.9		8.124	8.558	34.404	45.011	31.066	37.868
9.56	7.969	114.55	329.43	167.237	120.882		7.506	8.86	28.865	47.486	66.204	308.726
9.666	7.85	121.311	84.167	184.897	109.844		8.06	8.968	31.716	57.461	53.93	92.224
9.607	8.32	127.117	1146.41	250.748	139.241		9.329	11.278	65.707	40.428	47.57	89.78
9.473	7.214	135.843	1347.72	149.146	165.035		9.76	9.001	42.008	165.376	854.446	50.624
9.537	7.598	211.866	146.718	165.369	262.265		8.805	9.921	32.523	38.662	164.807	55.992
9.586	7.592	86.463	149.212	201.616	194.635		7.072	9.61	19.377	76.615	47.154	63.349
9.797	8.153	93.358	106.612	291.367	128.675		7.737	11.465	32.554	56.284	33.751	42.38
9.041	7.136	136.065	148.361	224.939	128.726		10.784	13.875	33.49	54.509	1006.69	67.389
9.451	7.975	211.603	237.949	175.827	168.987		5.747	10.851	36.14	77.826	69.705	355.438
9.066	8.846	202.485	147.159	93.689	94.34		6.403	11.692	39.713	70.403	35.172	105.178
9.147	8.762	202.857	124.575	129.445	95.741		6.934	11.91	71.125	42.484	46.232	100.946
9.494	8.791	137.711	150.052	73.458	113.592		5.54	12.997	33.802	64.96	406.9	38.762
8.952	8.839	185.933	127.644	112.559	130.398		5.776	19.287	51.335	65.245	31.608	77.504
8.76	7.677	94.757	145.048	184.73	169.878		6.857	10.085	26.35	55.489	58.261	70.783
8.708	8.08	143.762	121.699	140.481	169.45		6.627	11.723	34.832	35.368	509.062	62.644
8.933	8.283	137.124	157.855	169.697	135.256		6.115	9.625	43.113	34.413	30.124	76.308
9.137	9.076	272.335	109.197	158.052	77.618		7.075	9.982	40.914	42.164	36.727	40.669
9.055	8.127	179.978	843.409	160.718	115.606		6.486	9.684	25.679	89.661	823.314	38.722
9.142	7.417	97.545	1388.52	303.537	105.265		6.215	9.585	26.36	42.846	65.975	52.427
9.292	7.392	74.608	696.483	414.09	200.463		6.602	10.484	705.943	42.746	1056.44	54.202
8.975	7.493	123.6	922.457	245.244	73.01		7.302	13.974	84.953	57.359	406.234	29.525
9.9	7.414	182.925	110.325	429.016	364.764		5.833	9.46	72.577	49.757	89.805	44.645
8.919	7.078	124.648		141.114	215.15		8.77	9.761	45.328	54.648	92.164	31.94
8.815	7.187	581.064		362.733	163		8.752	9.879	82.687	39.331	52.266	35.488
9.118	7.52	276.149		44.697	118.999		10.474	12.695	33.708	40.326	44.424	20.264
9.438	7.18	223.254		81.089	165.433		3.815	9.399	436.511	30.95	51.404	51.889
8.749	7.182	211.479		118.275	105.542		4.116	9.254	44.132	19.825	82.983	44.554
9.039	8.107	279.194		185.262	112.43		3.721	8.965	68.21	478.059	75.717	55.205
9.145	8.107	188.712		75.813	230.05		5.637	10.816	28.885	64.41	141.113	68.339
9.865	7.266	131.039		83.154	219.438		4.169	8.442	40.748	52.382	244.175	102.763
9.154	7.357	72.857		185.977	120.908		4.175	9.441	559.555	46.461	28.66	82.07
9.349	8.645	134.388		113.654			3.834	8.37	143.975	54.168	20.305	129.113
9.222	7.892	270.505		141.323			3.799	7.836	128.105	43.217	79.238	274.896
9.02		257.91		172.332			3.507	9.256	284.604	45.216	130.284	530.238
10.274		272.616		162.272			4.249	11.894	121.489	29.534	120.671	59.992
9.07		164.711		271.012			3.613	9.557	40.317	48.918	36.149	551.307
9.042		171.494		107.798			3.314	9.445	34.943	41.768	25.462	59.957
9.128		128.616		273.007				8.653	397.554	58.01	119.821	73.037
9.695		792.042		261.326				11.907	45.641	26.31	44.419	65.064
9.492		350.1		275.606				8.9	221.674	42.352	217.119	76.934
8.638		241.661		126.879				9.802	199.003	51.676	69.803	52.726
10.77		141.673		115.458				8.693	43.682	27.624	339.321	65.951
10.977		134.932		186.438				11.529	106.397	89.266	45.598	73.476
10.768		193.039		211.165				9.484	375.307	66.074	129.882	60.414
10.273		208.222		206.76				8.302	39.92	81.634	45.262	109.053
10.207		552.092		104.635					769.933	39.138	184.339	95.017
10.088		277.025		113.07					80.917	51.044	733.167	90.881
9.913		145.292		270.321					564.384	46.619	642.499	38.788
9.837		196.928		115.986					37.074	69.772	45.211	69.631
9.595		127.36		102.13					1361.92	102.815	545.677	50.715
9.672		298.407		225.369					711.862	148.167	20.698	44.592
9.822		187.107		212.063					130.791	104.28	68.448	26.958
10.102		174.595		142.393					44.982	33.881	106.152	47.333
10.67		197.666		113.493					44.404	48.353	21.102	43.585
10.283		245.612		203.076					30.432	48.026	26.152	41.044
10.091		124.948		148.559					30.949	68.057	19.035
10.817		163.738		165.254					20.339	52.604	24.418
9.544		111.291		206.85					19.158	50.273	24.554
9.238		138.692		165.008					13.701	102.463	26.974
11.197		180.614		207.66					21.093	89.815	32.231
9.826		139.702							18.689	78.665	40.096
9.663		111.806							496.332		37.82
9.139		126.792							31.204		31.546
9.077		219.732							180.575		363.468
9.01		142.099							36.617		41.517
9.479		266.942							128.112		230.893
9.015		221.092							46.722		42.253
9.543		190.703							28.176		58.851
9.408		171.494							100.154		61.527
9.514		175.503							21.975		330.909
9.669		156.733
9.493		838.846
9.773		643.708
9.963		177.282
10.121		190.29
9.336		128.286
9.21		225.756
9.283		219.511
9.262		259.719

## Sheet: Figure 2e 2j
Figure 2e - linear constructs
	mono-TAT						tri-TAT A						tri-TAT B
	CHO			HeLa			CHO			HeLa			CHO			HeLa
	cytosol +	total n	%	cytosol +	total n	%	cytosol +	total n	%	cytosol +	total n	%	cytosol +	total n	%	cytosol +	total n	%
Group 1	0	19	0	0	34	0	2	9	0.222222	15	28	0.535714	0	21	0	0	30	0
Group 2	0	23	0	0	36	0	6	14	0.428571	23	53	0.433962	0	20	0	0	29	0
Group 3	0	14	0	0	23	0	5	14	0.357143	16	24	0.666667	0	7	0	0	18	0
Figure 2j - cyclic constructs
	mono-cTAT						tri-cTAT A						tri-cTAT B
	CHO			HeLa			CHO			HeLa			CHO			HeLa
	cytosol +	total n	%	cytosol +	total n	%	cytosol +	total n	%	cytosol +	total n	%	cytosol +	total n	%	cytosol +	total n	%
Group 1	0	21	0	0	17	0	5	28	0.178571	7	29	0.241379	8	25	0.32	18	33	0.545455
Group 2	0	22	0	0	17	0	3	21	0.142857	17	29	0.586207	6	29	0.206897	17	23	0.73913
Group 3	0	15	0	0	16	0	7	25	0.28	10	25	0.4	5	14	0.357143	13	27	0.481481
