# Supplementary material for: Tricyclic Cell-Penetrating Peptides for Efficient Delivery of Functional Antibodies into Cancer Cells
Source: Nat Chem. Author manuscript; Available in PMC 2024 Dec 7. (PMC7617065; doi:10.1038/s41557-021-00866-0)
Supplement: Statistical Source Data Figure 3 [file EMS139797-supplement-Statistical_Source_Data_Figure_3.xlsx]

## Sheet: Figure 3
Figure 3e - 3h
Avg. Fluoresence Intensity across region of interest in a single cell at time point indicated
time	(min)	1	2	3	4	5	6	7	8	9	10	11	12	13	14	15
Membrane	tri-Tat A I	112.131	148.023	161.586	127.195	140.065	150.391	159.829	171.472	196.225	200.601	164.981	202.333	269.263	428.437	372.785
	tri-Tat A II	135.661	102.872	156.349	123.412	131.492	177.398	150.281	133.799	130.816	129.056	162.021	188.328	211.45	270.181	256.004
	tri-Tat A III	123.825	147.054	130.39	120.201	139.801	111.148	143.025	139.801	131.804	128.743	107.277	120.021	171.72	193.827	206.718
	tri-Tat A IV	82.0249	86.0446	154.565	133.236	133.791	98.4328	105.64	142.015	109.017	151.304	185.253	185.979	190.103	158.476	150.821
	tri-Tat A V	201.611	156.544	272.999	210.497	197.299	294.56	216.642	194.869	251.591	227.442	295.031	359.821	368.502	386.04	530.967
	tri-cTat B I	33.8684	45.3981	34.6543	45.4617	75.2929	68.5622	77.9779	53.5158	57.7052	56.3012	106.549	131.298	98.8523	92.5503	98.1708
	tri-cTat B II	32.6199	50.4871	52.1731	42.3174	62.8641	68.7718	64.6945	68.0991	77.8578	85.3878	83.0494	74.038	93.5563	116.226	100.936
	tri-cTat B III	38.0468	37.8844	39.9001	56.2635	50.8215	60.2516	73.2278	108.446	99.3582	129.867	135.207	132.112	145.039	195.329	181.92
	tri-cTat B IV	51.2899	85.6959	76.3384	60.509	89.6384	92.7536	111.794	114.57	101.602	116.499	116.025	127.479	127.005	128.506	145.511
	tri-cTat B V	28.5168	31.9202	27.5512	49.559	48.3572	54.0764	54.8818	32.5959	40.4221	48.7233	54.6669	46.0521	46.681	43.1563	59.0269
Cytosol	tri-Tat A I	18.6892	29.6919	35.525	26.3667	39.9528	47.4993	36.4135	90.5439	62.1625	103.768	120.113	163.502	208.16	340.003	553.119
	tri-Tat A II	22.3243	22.529	35.6342	20.452	29.5674	30.0149	44.4419	31.644	35.9861	52.4432	57.0653	80.4092	142.926	297.91	588.594
	tri-Tat A III	20.8537	29.6506	35.9136	32.1385	31.634	35.3834	37.6993	35.6724	40.0406	38.1863	38.7214	55.6842	158.127	220.248	281.546
	tri-Tat A IV	9.41934	21.9759	26.152	30.1773	35.3561	35.2816	42.3179	49.3126	62.3489	68.3502	82.3073	107.357	140.07	152.98	173.793
	tri-Tat A V	36.0519	38.8571	44.2623	51.2081	54.6855	53.0181	55.9287	112.02	168.501	232.904	328.128	529.535	704.986	739.247	795.157
	tri-cTat B I	49.9599	60.9675	87.8067	64.7214	120.028	158.876	183.123	212.281	175.851	199.45	322.385	266.177	230.451	197.074	270.86
	tri-cTat B II	16.6462	22.3761	32.2204	43.4557	65.0199	72.79	90.108	95.2373	99.2688	122.76	122.828	139.79	146.96	171.761	206.332
	tri-cTat B III	9.54182	15.2674	23.3546	32.3291	40.6757	54.5957	61.1106	75.5102	89.8642	103.471	117.237	157.078	194.792	220.473	270.066
	tri-cTat B IV	24.3894	53.1622	62.9711	79.972	94.617	101.806	136.034	162.461	156.854	185.369	186.598	192.516	242.628	250.008	270.521
	tri-cTat B V	33.2753	38.3299	53.7044	52.9062	67.1963	70.2391	78.0489	91.0098	93.7156	105.937	153.333	153.217	176.429	199.116	245.778
Nucleus	tri-Tat A I	14.747	16.5043	19.2959	18.6052	20.04	23.6382	25.6753	27.607	30.4883	38.9563	53.0663	85.8427	126.102	194.609	328.088
	tri-Tat A II	9.42324	10.0606	15.3407	11.6848	14.2555	15.6865	18.229	16.7592	17.9111	21.1734	25.6972	31.8048	43.6455	72.6488	152.165
	tri-Tat A III	12.8349	17.5074	24.5776	14.9703	18.1613	20.2789	20.7696	20.8714	21.3851	20.1818	21.4489	22.8392	37.3887	53.1113	86.7395
	tri-Tat A IV	6.18624	7.33881	10.9118	14.9894	17.3146	21.3763	23.1343	29.7184	36.6734	47.9267	52.8469	66.9402	90.8335	81.1355	89.3458
	tri-Tat A V	12.4128	16.6375	21.2712	15.5749	20.7568	24.6405	26.9356	35.3485	49.9383	56.8476	75.5906	140.393	187.52	233.154	282.564
	tri-cTat B I	37.1348	42.7446	47.1229	39.5995	45.0627	58.5225	59.2102	67.5413	50.5929	68.8925	196.799	196.915	236.909	255.565	218.417
	tri-cTat B II	5.92873	9.0674	11.6263	14.2021	15.0257	21.1853	22.7727	29.3445	29.1244	32.7202	36.8618	40.1985	43.4596	46.4934	53.9114
	tri-cTat B III	10.328	14.5204	19.9474	13.9213	21.9124	25.2347	29.7745	35.2141	41.0234	44.4867	47.523	59.058	58.5345	68.5414	93.3951
	tri-cTat B IV	9.68454	29.0748	44.1397	52.455	62	57.8516	56.4526	65.2798	79.0221	124.16	130.245	141.497	202.526	156.857	178.266
	tri-cTat B V	11.9111	14.3725	15.5901	16.3715	21.3729	22.8136	26.3967	30.8802	29.5927	27.1032	43.0557	45.8234	57.9593	77.2665	83.0483
Nucleoli	tri-Tat A I	11.5648	14.0676	20.4328	14.2867	19.9625	20.0519	28.4721	29.8969	34.6007	41.3825	69.3792	107.231	207.912	382.458	505.15
	tri-Tat A II	6.94906	8.83061	12.8346	10.9374	13.607	15.7331	17.9224	14.9617	19.6574	21.6293	35.1706	45.9587	63.1764	148.229	314.731
	tri-Tat A III	10.081	16.6476	22.8557	14.8436	17.0852	16.4744	19.5533	15.814	20.1203	19.3962	20.3891	24.6798	34.9617	56.1136	110.397
	tri-Tat A IV	4.36715	10.7641	16.1522	14.5758	43.301	38.6408	32.4881	47.6192	101.883	123.845	135.29	149.242	203.047	261.175	249.885
	tri-Tat A V	10.3959	13.4511	19.2547	17.4989	20.6639	23.3999	29.8305	54.1991	81.1539	107.523	147.431	204.761	285.425	453.436	616.461
	tri-cTat B I	33.8588	46.8202	43.5071	52.3224	222.466	263.21	324.062	616.483	579.885	617.44	1045.71	886.497	666.538	617.751	974.118
	tri-cTat B II	11.3729	11.3079	14.3353	44.8622	80.7275	97.0583	109.23	138.995	135.61	130.351	166.366	213.517	233.907	243.523	189.365
	tri-cTat B III	10.9138	11.8253	21.0349	23.3271	34.7484	44.131	53.7943	47.9375	79.335	123.598	142.419	147.174	263.9	339.096	445.435
	tri-cTat B IV	9.22581	32.0043	46.8587	54.5592	98.9285	161.492	221.148	295.287	371.556	372.92	478.619	406.363	533.442	838.504	917.758
	tri-cTat B V	23.9518	26.5229	35.1529	44.7687	99.7489	88.5601	104.102	81.5547	113.367	147.782	272.631	297.233	261.67	278.188	461.817
