# Supplementary material for: Tricyclic Cell-Penetrating Peptides for Efficient Delivery of Functional Antibodies into Cancer Cells
Source: Nat Chem. Author manuscript; Available in PMC 2024 Dec 7. (PMC7617065; doi:10.1038/s41557-021-00866-0)
Supplement: Statistical Source Data Figure 4 [file EMS139797-supplement-Statistical_Source_Data_Figure_4.xlsx]

## Sheet: Figure 4d
Fab Transduction					IgG Transduction
Group	transduced	total n	%		Group	transduced	total n	%
1	7	11	0.636364		1	0	4	0
2	5	8	0.625		2	1	6	0.166667
3	6	8	0.75		3	1	10	0.1
4	7	12	0.583333		4	2	4	0.5
5	6	11	0.545455		5	4	6	0.666667
6	4	10	0.4		6	4	11	0.363636
7	3	13	0.230769		7	1	8	0.125
8	3	7	0.428571		8	1	10	0.1
9	4	11	0.363636		9	3	7	0.428571
10	3	6	0.5		10	1	7	0.142857
					11	1	4	0.25
					12	0	4	0
					13	1	4	0.25
					14	0	6	0
					15	1	3	0.333333
