# Supplementary material for: Tricyclic Cell-Penetrating Peptides for Efficient Delivery of Functional Antibodies into Cancer Cells
Source: Nat Chem. Author manuscript; Available in PMC 2024 Dec 7. (PMC7617065; doi:10.1038/s41557-021-00866-0)
Supplement: Statistical Source Data Figure 6 [file EMS139797-supplement-Statistical_Source_Data_Figure_6.xlsx]

## Sheet: Figure 6b
Number of PLA signals per nuclei
IgG incubation controls					IgG co-delivery controls		PLA delivery
No Abs	NS IgG	β-actin IgG	H2B-AF488	H2A.Z	NS IgG	β-actin IgG
2	2	0	0	15	7	11	20
1	3	0	0	11	9	3	13
0	1	1	0	5	4	4	19
0	2	0	0	6	1	4	25
0	1	1	0	9	4	8	11
0	1	0	0	11	16	0	13
0	3	0	0	5	0	0	13
0	4	0	0	10	1	1	8
1	1	0	1	2	0	0	21
1	4	1	0	2	0	0	10
1	0	0	0	10	3	2	28
0	0	0	0	9	0	1	19
0	2	1	0	12	1	4	10
0	0	0	0	7	1	1	15
0	2	1	1	19	0	0	19
0	2	0	2	20	2	6	18
0	2	0	0	11	2	2	44
0	2	1	1	10	8	1	15
0	0	0	0	10	1	1	47
0	1	0	2	4	9	4	39
0	0	2	0	7	5	6	16
0	2	0	0	11	9	6	28
0	2	0	2	7	9	9	33
0	1	1	0	14	3	0	85
0	0	0	1	9	3	9	57
0	1	0	0	5	0	6	68
0	1	1	1	4	1	1	100
0	1	0	1	9	1	4	33
0	1	0	0	6	0	5	49
0	1	1	1	6	3	12	50
0	2	0	0	8	0	3	47
0	1	0	1	4	1	2	65
0	1	0	0	8	1	4	29
0	1	0	0	7	0	5	36
0	4	0	0	14	0	7	35
0	9	0	0	15	0	7	94
0	3	0	0	17	1	1	39
0	1	1	0	13	1	3	29
0	1	0	0	11	1	3	18
0	0	1	0	8	0	0	19
0	3	0	1	4	4	3	38
0	0	0	0	13	0	0	23
0	1	0	1	9	4	8	32
0	1	0	2	14	2	2	15
0	2	1	0	9	6	5	26
0	1	0	0	17	9	5	14
0	2	0	0	8	13	6	81
0	0	0	1	21	7	3	42
0	0	0	1	9	1	6	23
1	3	0	0	7	2	10	24
0	0	0	0	2	5	3	26
0	0	0	0	17	9	6	56
0	3	0	1	19	1	2	15
0	0	0	0	12	2	2	23
0		1		12	0	6	27
0		0		13	4	4	43
		0		6	10	4	52
		0		14	2	7	24
		0		11	3	1	40
		1		5	6	1	24
		0		2	0	5	27
		1		5	1	6	26
		0		3	2	7	14
		1		9	0	6	17
		0		2	0	3	29
		0		7	4	7	76
		2		9	4	8	127
		0		6	4	5	107
		0		3	1	12	44
		0		1	2	5	129
		3		1	3	12	168
		0		19	1	6	79
		1		12	1	0	39
		0		10	3	9	34
		0		6	5	5	10
				9	3	10	47
				5	0	12	12
				9	2	7	42
				9	2	6	69
				12	2	7	42
				8	3	8	27
				5	5	4	49
				10	5	3	147
				8	2	7	126
				9	3	7	161
				0	16	1	100
				0		7	213
				0		7	146
				0		1	61
				2			163
				1			104
				1			84
				1			87
				2			153
				1			109
				0			79
				0
				3
				2
